# Supplementary material for: Genomic epidemiology of Escherichia coli isolates from a tertiary referral center in Lilongwe, Malawi
Source: Microb Genom. 2020 Dec 9;7(1):mgen000490. doi: 10.1099/mgen.0.000490 (PMC8115906; doi:10.1099/mgen.0.000490)
Supplement: Supplementary material 2 [file mgen-7-490-s002.xlsx]

## Sheet: All Isolates
*Highlighted isolates were not included in the final analysis. See other tab for final isolates.
	Sample Characteristics				Phenotypic Susceptibility by Kirby-Bauer										Read statistics								Assembly statistics								Plasmids [given as "size in bp (incompatibility type)"]
Sample	Date of Collection	Sample Source	Patient Age	Patient Sex	Amoxicillin-Clavulanate	Amoxicillin	Cefotaxime	Ceftriaxone	Chloramphenicol	Ciprofloxacin	Gentamicin	Imipenem	Nalidixic acid	TMP-SMX	# reads	median read Q	Q=>10	total bp	mean read length	median read length	maximum read length	N50 read length	# contigs	total size	contig N50	coverage median +- SD	# plasmids	O-type	H-type	MLST	Plasmid 1	Plasmid 2	Plasmid 3	Plasmid 4	Plasmid 5	Plasmid 6	IncF type	fimH	Virulence	AMR	strA	strB	blaCTX-M-15	gyrA variants
1	2018-03-12	Urine	19	Female	R	R	R	R		R	R	S	R	S	123315	12.7315	103920	778429342	6312.53	3663	109789	12119	2	5357159	5265932	144+-34	1	O25	H4	131	91227 (IncB/O/K/Z)							fimH30	cnf1*,gad,iha*,iss,sat*	blaEC-19*,ant(3'')-Ih*,aac(3)-IIa*,catB3,blaCTX-M-15,blaOXA-1,cnf1*,iss,iha*,papG-II*,acrF*,mdtM*,hlyA-alpha*,sat_auto*,emrD*,ybtP*,papH*,papC*,fieF*	-	-	genomic	S83L	D87N	A828S
2	2017-05-22	Blood	55	Male	R	R	R	R	R	R	R	S	R	R	64985	12.8009	54741	390029296	6001.84	3731	99895	10914	2	5285862	5139343	73+-16	1	O153var1	H6	648	146519 (IncFII)						[F1:A1:B10]		gad*,lpfA*,eilA*,air*	blaTEM-1,blaEC-19*,ant(3'')-Ih*,aac(3)-IIa*,aph(3')-Ia,aph(6)-Id,catA1*,catB3,dfrA14,mph(A)*,sul2*,tet(B),blaCTX-M-15,blaOXA-1,papG-II*,merT,lpfA-O113*,eilA*,air*,acrF*,mdtM*,merR_Ps*,emrD*,merC,ybtQ*,papH*,papC*,asr*,fieF*	Y	Y	genomic	S83L	D87N	A828S
3	2018-02-22	Urine	18	Female	R	R	R	R		R	R	S	R	R	54697	12.5723	44758	356802108	6523.25	3640	123942	13192	8	4975747	4783313	70+-21	2	O8	H9	410	31649 (IncFII)	112011 (IncFIA)					[F1:A1:B-]	fimH24	gad,lpfA*	blaTEM-1,blaCMY-18*,blaEC-15*,ant(3'')-Ih*,aac(3)-IId*,aph(6)-Id*,aph(3'')-Ib*,catB3,dfrA17*,mph(A)*,sul1*,sul2*,tet(B)*,blaCTX-M-15*,blaOXA-1,aadA5*,silS*,silC*,ariR*,acrF*,mdtM*,lpfA-O113*,emrD*,silE,silB*,silA*,silP*,dfrA8*,pcoA*,pcoB,pcoC,pcoD*,pcoS*,asr*,fieF*,arsR_K-12	Y	Y	p2
4	2016-12-19	Joint Fluid	47	Male	R	R	R	R	S	R	S		R		109375	12.6254	90964	709821386	6489.8	3884	97237	12127	2	5106858	5005326	136+-37	1	O153var1	H34	354	101532 (IncFIA)						[F-:A1:B32]		gad*,iss*,lpfA*,eilA,air*	blaTEM-1*,blaEC-19*,aph(6)-Id*,dfrA17*,erm(B)*,mph(A)*,sul1*,sul2*,tet(B)*,blaCTX-M-27*,aadA5*,lpfA-O113*,eilA,air*,acrF*,mdtM*,iss*,emrD*,sslE*,asr*,fieF*	Y	Y	-
5	2018-02-27	Blood		Female	R	R	R	R	R	I	R	S	I	R	94585	12.7658	80241	712704568	7535.07	4560	109671	13935	3	5369622	4954910	133+-41	2	O84	H23	9383	116522 (IncY)	298190 (IncHI2 ST1)							gad,lpfA	blaTEM-1,blaEC-18*,ant(3'')-Ih*,aac(3)-IIa*,aadA1*,aph(6)-Id,catA1*,catB3,dfrA14*,dfrA17*,qnrS1,sul2,tet(A)*,blaCTX-M-15,blaOXA-1,qnrB1,aadA5,terZ,terW,merB*,merD*,ariR*,acrF*,mdtM*,merR_Ps,lpfA-O113*,emrD*,blaLAP-2,pcoS*,asr*,fieF*,arsR_K-12*	Y	Y	p2
6	2017-02-14	Urine	48	Female	I	R	S	S	S	S	S	S	S	R	52106	12.5867	44232	378994269	7273.52	4059	109399	14616	3	5472602	5255946	66+-14	2	O18	H5	14/18/1416/1540/1666/1927/6460/9139/9779	76103 (IncFII)	140553 (IncFIB)					[F-:A-:B74]	fimH27/fimH64	gad*,iha*,ireA*,iroN*,sat*,senB*,vat*	blaTEM-1,blaEC-5*,aph(6)-Id*,sul2*,tet(B),ireA*,iha*,papG-II*,vac_auto*,acrF*,iroN*,hlyA-alpha*,sat_auto*,emrD*,sslE,ybtQ*,papH*,papC*,dfrA8*,senB*,fieF*	Y	Y	-
7	2018-07-10	Urine	46	Female	I	R	S	S		R	R	S	R	R	80698	12.7306	67859	543752341	6738.11	3875	157805	12954	3	5464203	5310119	96+-20	1	O25	H4	131	152213 (IncFIA/FII)						[F1:A2:B20]	fimH30	gad*,iha*,iss,nfaE*,sat*,senB	blaTEM-1,blaEC-19*,aac(3)-IId,aph(3')-Ia,aph(6)-Id,dfrA17*,mph(A)*,sul1*,sul2*,tet(A)*,aadA5,iss,iha*,nfaE*,papG-II*,acrF*,mdtM*,afaC*,sat_auto*,emrD*,sslE,ybtP*,papH*,papC*,senB,fieF*	Y	Y	-	S83L	D87N	A828S
8	2017-01-31	Urine	18	Female	S	R	S	S	S	S	S	S	S	S	135560	12.5642	112406	806057549	5946.13	3660	97927	10740	9	5222994	5073435	136+-149	3	O11	H4	5423	11767 (Col)	5088 (Col156)	71519 (IncFII)				[F2:A-:B-]	fimH198/fimH873/fimH874	gad*,iha*,iss*,nfaE*,sat*	blaTEM-1*,blaEC-15*,iha*,nfaE*,ariR,acrF*,iss*,afaC*,sat_auto*,emrD*,sslE,ybtQ*,asr,fieF*,arsR_K-12	-	-	-
9	2017-03-13	Blood	4	Female	I	R	S	S	R	S	R		S	R	169245	12.4682	135216	677873748	4005.28	2687	89968	6942	3	5242951	5225206	121+-54	0	O18	H4	131								fimH27	cnf1*,gad,iss	blaTEM-1,blaEC-19*,aac(3)-IId,aph(6)-Id,catA1*,dfrA7,sul1,sul2*,cnf1*,iss,papG-II*,acrF*,hlyA-alpha*,emrD*,sslE*,ybtP*,papA*,papH*,papC*,iutA*,fieF*	Y	Y	-			A828S
10	2018-06-22	Body Fluid	17	Female	R	R		R	S	R	R	S	R	R	80806	12.6347	67329	466723546	5775.85	3438	98745	10723	2	4852882	4760190	94+-28	1	O8	H9	410	92692 (IncFIA)						[F1:A1:B-]	fimH24	gad,lpfA*	blaTEM-1,blaCMY-18*,blaEC-15*,ant(3'')-Ih*,aac(3)-IId,aph(6)-Id*,catB3,dfrA17*,mph(A)*,sul1*,sul2*,tet(B)*,blaCTX-M-15*,blaOXA-1,aadA5*,silS*,silC*,acrF*,mdtM*,lpfA-O113*,emrD*,silE,silB*,silA*,silP*,pcoA*,pcoB,pcoC,pcoD*,pcoS*,asr*,fieF*,arsR_K-12	Y	Y	p1
11	2017-06-27	Urine	35	Female	R	R	R	R	S	R	S	S	R	R	245697	12.6246	204472	1003947825	4086.12	2144	106238	8214	2	4883879	4804620	192+-56	1	O8	H9	410	79259 (IncFII)						[F1:A-:B-]	fimH24	gad,lpfA*	blaTEM-1,blaCMY-18*,blaEC-15*,ant(3'')-Ih*,catB3,dfrA17*,sul1*,tet(B),blaCTX-M-15*,blaOXA-1*,aadA5*,silS*,silC*,ariR*,acrF*,mdtM*,lpfA-O113*,emrD*,silE*,silB*,silA*,silP*,pcoA*,pcoB,pcoC,pcoD*,pcoS*,asr*,fieF*,arsR_K-12	-	-	p1
12	2017-05-18	Urine	38	Female	R	R	R	R	S	R	R	S	R		107933	12.7159	91823	587543759	5443.6	3034	104174	10600	2	4892647	4794608	115+-31	1	O8	H9	410	98039 (IncFIA)						[F1:A1:B-]	fimH24	gad,lpfA*	blaTEM-1,blaCMY-18*,blaEC-15*,ant(3'')-Ih*,aac(3)-IId,aph(6)-Id*,catB3,dfrA17*,mph(A)*,sul1*,sul2*,tet(B),blaCTX-M-15*,blaOXA-1,aadA5*,silS*,silC*,ariR*,acrF*,mdtM*,lpfA-O113*,emrD*,silE,silB*,silA*,silP*,pcoA*,pcoB*,pcoC,pcoD*,pcoS*,asr*,fieF*,arsR_K-12	Y	Y	genomic, p1
13	2018-09-27	Ear Swab	2	Female	R	R	R	R	S	R	R	S	R	R	34950	11.1908	24304	155867116	4459.72	2113	95266	10235	6	5433689	5186111	28+-8	3	O25	H4	131	37352 (IncFIA)	115742 (IncFIB)	91510 (IncI1-I ST37)				[F-:A-:B-]	fimH30	gad*,iha*,iss,nfaE*,sat*	blaTEM-1,blaEC-19*,aac(3)-IIa*,aac(3)-IId*,aph(6)-Id*,dfrA17*,mph(A)*,sul1*,sul2*,tet(A)*,blaCTX-M-155*,aadA5*,iss,iha*,nfaE*,acrF*,mdtM*,afaC*,sat_auto*,emrD*,sslE,ybtP*,fieF*	Y	Y	genomic			A828S
14	2014-11-19	Pus	21	Female	R	R		R	I	R	R		R	R	74025	11.0532	49431	235440976	3180.56	1230	77369	8361	9	5141005	4881489	44+-14	3	Onovel14	H9	410	92887 (IncY)	7988 (ColRNAI)	129925 (IncFIA)				[F36:A-:B-]	fimH24	gad,lpfA	blaTEM-214*,blaEC-15*,ant(3'')-Ih*,aac(3)-IIa*,aph(6)-Id,catA1*,catB3,dfrA17*,sul1*,sul2*,tet(B)*,blaCTX-M-15*,blaOXA-1*,aadA5*,silS*,silC*,papG-II*,acrF*,mdtM*,lpfA-O113,emrD*,ybtQ*,silE,silB*,silA*,silP*,papH*,papC*,pcoA*,pcoB,pcoC*,pcoD*,pcoS*,asr*,fieF*,arsR_K-12	Y	Y	p3	S83L	D87N
15	2018-04-11	Urine	35	Male	R	R	R	R	S	R	R	S	R	R	85494	10.832	54168	240242752	2810.05	736	66681	8766	2	4900130	4801417	46+-14	1	O8	H9	410	98713 (IncFIA)						[F1:A-:B49]	fimH24	gad,lpfA*	blaTEM-1,blaCMY-18*,blaEC-15*,ant(3'')-Ih*,aac(3)-IId,aph(6)-Id,catB3*,dfrA17*,mph(A)*,sul1,sul2*,tet(B)*,blaCTX-M-15*,blaOXA-1*,aadA5*,silS*,silC*,ariR*,acrF*,mdtM*,lpfA-O113*,emrD*,silE*,silB*,silA*,silP*,pcoA*,pcoB,pcoC*,pcoD*,pcoS*,asr*,fieF*,arsR_K-12	Y	Y	p1
16	2017-03-07	Urine	70	Female	I	R	R	R	S	S	S	S	S	R	174083	10.9054	112356	471051803	2705.9	1229	62138	6411	2	5214109	5064636	86+-34	1	O86	H18	38	149473 (IncFII)						[F2:A-:B-]		gad*,iss*,nfaE*,capU*,eilA*,air*	blaEC*,aph(6)-Id,dfrA17*,mph(A)*,sul1,sul2,tet(A)*,blaCTX-M-27,aadA5*,capU*,nfaE*,eilA*,air*,acrF*,mdtM*,iss*,afaC*,emrD*,sslE,ybtQ*,fieF*	Y	Y	-
17	2018-07-05	Blood	34	Male	S	S		S	R	S	S	S	R	R	75591	11.0662	51828	314870528	4165.45	2267	64998	8682	6	5217814	4747595	60+-18	2	O24		2216	161833 (IncFIB)	12705 (ColRNAI)					[F-:A-:B1]	fimH189	cma*,gad*,iha*,ireA*,iroN*,iss*,lpfA*,mchC*,mchF*,pic*,vat*	blaTEM-209,blaEC-5*,aadA1*,aph(6)-Id*,catA1*,dfrA1*,sul1*,sul2*,tet(A)*,iss*,ireA*,terZ*,iha*,terW*,merT,vac_auto*,lpfA-O113*,acrF*,mdtM*,iroN*,pic_auto*,emrD*,sslE*,mchF*,merC*,ybtQ*,mph(B),fieF*	Y	Y	-
18	2018-07-05	Body Fluid	60	Male		R	R	R	S	R	R	S	R	R	156741	10.9405	101743	320996961	2047.95	825	93121	5188	5	4883624	4777493	62+-21	1	O8	H9	410	84991 (IncFIA)						[F1:A-:B-]	fimH24	gad,lpfA*	blaTEM-1,blaCMY-18*,blaEC-15*,ant(3'')-Ih*,aac(3)-IId,aph(6)-Id,catB3*,dfrA17*,mph(A)*,sul2*,tet(B)*,blaCTX-M-15*,blaCTX-M-182*,blaOXA-1*,aadA5,silS*,silC*,ariR*,acrF*,mdtM*,lpfA-O113*,emrD*,silE*,silB*,silA*,silP*,pcoA*,pcoB,pcoC,pcoD*,pcoS*,asr*,fieF*,arsR_K-12	Y	Y	genomic
19	2017-03-21	Urine	84	Male	R	R	S	S	I	R	R	S	R	R	142189	11.0033	94700	569229871	4003.33	1425	92831	10621	6	5008776	4745193	112+-34	3	O9	H21	167/2815/2821/4183/5507	75807 (IncFII)	81985 (IncI ST232)	12723 (Col156)				[F77:A-:B-]	fimH54	gad	blaTEM-1,blaEC-15*,aph(6)-Id,mph(A)*,sul2,ariR,acrF*,mdtM*,emrD,ybtQ*,dfrA8,asr,fieF*,arsR_K-12	Y	Y	-	S83L	D87N
20	2017-03-04	Urine	2	Female	I	R	S	S	S	S	S	S	S	R	53484	11.1362	36908	239612031	4480.07	2046	79174	10548	7	5400880	5285351	44+-13	2	O15	H18	69	61177 (IncFII)	27014 (IncFII)					[F52:A-:B-]	fimH27	gad*,iha*,ireA*,iroN*,iss*,lpfA,sat*,eilA*,air*	blaTEM-1,blaEC-8*,aph(6)-Id*,dfrA7*,sul1*,sul2*,tet(A),ireA*,iha*,papG-II*,merT,lpfA-O113*,eilA*,air*,acrF*,iss*,merR_Ps*,iroN*,hlyA-alpha*,sat_auto*,emrD*,merC,ybtQ*,papH*,papC*,asr*,fieF*	Y	Y	-
21	2017-01-10	Urine		Female	S	S	S	S	S	S	S	S		R	129544	10.9796	84815	430282013	3321.51	1483	65817	8213	3	4670007	4549415	89+-30	1		H37	746/1144/2601/6225/6581/7178/8221/9447	110728 (p0111)							fimH31	gad*	blaEC-15*,dfrA17*,qnrS1*,sul2*,tet(A),aadA5*,ariR*,acrF*,mdtM*,emrD,blaLAP-2,asr*,fieF*,arsR_K-12	-	-	-
22	2018-02-13	Blood	32	Male	R	R	R	R	I	I	S		I	R	53728	11.1129	36735	290849002	5413.36	2894	89146	11509	2	5048419	4929167	57+-13	1	O153var1	H9	38	119252 (IncFIB)						[F-:A-:B53]	fimH54	gad*,eilA*,air*	blaTEM-1,blaEC*,aph(6)-Id,dfrA14*,qnrS1,sul2,tet(A)*,blaCTX-M-15,eilA*,air*,acrF*,mdtM*,emrD*,fieF*	Y	Y	p1
23	2017-03-14	Urine	38	Female	R	R	S	S	R	S	S	S	R	R	106082	11.0809	71929	480273482	4527.38	2201	99313	10291	7	5287026	5036844	90+-24	3	O16	H5	131	64186 (IncFII)	62446 (IncFIB)	95786 (p0111)				[F-:A-:B-]	fimH30	gad,iha*,nfaE*,senB	blaTEM-1,blaEC-19*,aph(6)-Id,dfrA17*,mph(A)*,sul1*,sul2*,tet(A)*,aadA5,iha*,nfaE*,acrF*,mdtM*,afaC*,emrD*,sslE*,ybtQ*,dfrA8,SMR_efflux_emrE*,senB,fieF*	Y	Y	-	S83L		A828S
24	2017-01-13	Urine	50	Female	S	R	S	S	S	S	S	S	S	R	85800	11.1243	58794	383302475	4467.39	2074	104516	10432	2	4865065	4718947	76+-23	1	O134	H31	569	146118 (IncFII)						[F29:A-:B-]	fimH5	gad*,iss*,senB,vat*	blaTEM-1,blaEC-5*,aph(6)-Id,dfrA17*,mph(A)*,sul1,sul2*,aadA5,iss*,merT,vac_auto*,acrF*,ibeA*,merR_Ps*,emrD*,sslE*,merC,ybtP*,SMR_efflux_emrE*,senB,fieF*	Y	Y	-			A828S
25	2014-01-21	Urine	35	Female	R	R	R	R	S	R	R		R	R	69458	12.3384	56038	270460701	3893.87	1127	106913	12020	37	5545567	3200077	42+-26	3	O25	H4	131	117324 (IncFII)	9213 (Col156)	36619 (IncFII)				[F2:A1:B-]	fimH30	gad,iha*,iss,nfaE*,sat*	blaTEM-1,blaEC-19*,aac(6')-Ib-cr6,aac(3)-IIa*,aph(6)-Id,catB3,dfrA17*,mph(A)*,sul1,sul2,tet(A),tet(B),blaCTX-M-15,blaOXA-1,aadA5,iss,iha*,nfaE*,papG-II*,acrF*,mdtM*,afaC*,sat_auto*,emrD*,ybtP*,papH*,papC*,dfrA8,fieF*	Y	Y	genomic	S83L	D87N	A828S
26	2014-01-20	Urine	66	Female	R	R	R	R	S	R	R		R	R	151040	12.8855	130058	758059961	5018.94	2915	87769	9360	7	5356046	5175132	141+-46	2	O25	H4	131	96242 (IncFIA)	69434 (IncFII)					[F-:A1:B-]	fimH30	gad,iha*,iss,nfaE*,sat*,senB*	blaEC-19*,ant(3'')-Ih*,aac(3)-IIa*,catB3,dfrA17*,sul1,tet(A)*,blaCTX-M-15,blaOXA-1,aadA5,iss,iha*,nfaE*,acrF*,mdtM*,afaC*,sat_auto*,emrD*,sslE*,ybtP*,senB*,fieF*	-	-	p1	S83L	D87N	A828S
27	2015-12-14	Urine	1	Female	I	R	R	R		S	S	S	S		131965	12.8776	112232	514960177	3902.25	2159	75132	7712	3	4981838	4830113	102+-54	2	Onovel32	H10	617	11339 (Col)	140386 (IncFIB)					[F31:A4:B1]		gad,iss*,capU*	blaTEM-1,blaTEM-150*,blaEC-15*,ant(3'')-Ih*,aac(3)-IId,aph(6)-Id,catB3,dfrA17*,mph(A)*,sul1,sul2,tet(B),blaCTX-M-15,blaOXA-1,aadA5,capU*,ariR,acrF*,iss*,emrD,ybtQ*,asr,fieF*,arsR_K-12	Y	Y	genomic, p2	S83L	D87N
28	2014-01-06	Urine	19	Female	R	R	R	R	S	R	R		R	R	316915	12.8835	271573	1107869804	3495.79	2033	99877	6296	5	4973628	4777285	221+-76	3	Onovel32	H10	617	4775 (Col)	140648 (IncFIB)	50510 (IncN ST3)				[F36:A4:B1]		gad,iss*,capU*	blaTEM-235*,blaTEM-1,blaEC-15*,ant(3'')-Ih*,aac(3)-IId,aph(6)-Id,catB3,dfrA17*,mph(A)*,sul1,sul2,tet(A)*,tet(B),blaCTX-M-15,blaOXA-1,aadA5,capU*,aph(3'')-Ib*,ariR,acrF*,iss*,emrD,ybtQ*,asr,fieF*,arsR_K-12	Y	Y	p2	S83L	D87N
29	2016-11-14	Urine	88	Male	R	R		S		R	R	S	R	R	196204	12.8591	169959	726073193	3700.6	1870	102745	7908	8	5108801	4777423	140+-55	4	O9	H21	167	12199 (Col156)	30660 (IncFII)	76202 (IncFII)	84889 (IncI ST232)			[F77:A-:B-]	fimH54	gad	blaTEM-1,blaEC-15*,aph(6)-Id,mph(A)*,sul2,ariR,acrF*,mdtM*,emrD,ybtQ*,dfrA8,asr,fieF*,arsR_K-12	Y	Y	-	S83L	D87N
30	2016-11-28	Urine	28	Female	R	R	R	R	S	R	R	S	R	S	124227	12.9113	107426	588896768	4740.49	2608	79921	9338	3	5165598	5097973	113+-34	1	O25	H4	131	60366 (IncFIA)						[F-:A-:B-]	fimH30	gad,iha*,iss,nfaE*,sat,senB*	blaEC-19*,ant(3'')-Ih*,aac(3)-IIa*,catB3,tet(A),blaCTX-M-15,blaOXA-1,iss,iha*,nfaE*,acrF*,mdtM*,afaC*,sat_auto*,emrD*,sslE*,ybtP*,senB*,fieF*	-	-	genomic	S83L	D87N	A828S
31	2016-12-12	Wound Swab	37	Male	R	R	S	S	S	S	S		S		82568	11.9923	63011	98467101	1192.56	586	42603	2495	80	5094968	296828	17+-7	4	O8	H30	58	11798 (IncFIB)	35110 (IncFIA)	338575 (IncFII)	65953 (IncFIA)			[F36:A-:B1]		gad,iss*,lpfA,capU*	blaTEM-1,blaEC-18*,aph(6)-Id,mph(A)*,sul2,tet(A)*,capU*,aph(3'')-Ib*,acrF*,mdtM*,lpfA-O113*,emrD*,fieF*,arsR_K-12*	Y	Y	-	EXCLUDED (low coverage)
32	2016-04-04	Urine	28	Male	S	R	S	S	S	S	S	S	S	R	95747	12.9339	83658	448939677	4688.81	2673	75748	8590	2	5436082	5291909	80+-28	1	O45	H16	69	144173 (IncFIA)						[F36:A4:B1]	fimH27	gad,iha*,iss*,lpfA,eilA,air	blaTEM-1,blaEC-8*,aadA2,dfrA12,mph(A)*,sul1*,tet(A),iha*,lpfA-O113*,eilA,air,acrF*,iss*,emrD*,sslE*,ybtQ*,papE*,asr*,fieF*	-	-	-
33	2016-04-15	Blood	1	Female		R	S	S		S	S	S	S	R	219069	12.9179	191790	999637158	4563.12	2533	96470	9156	13	5261209	1570819	195+-59	1	O6	H31	127	121770 (IncFIB)						[F52:A-:B24]	fimH2	cnf1*,gad,iroN*,iss,mchF*,mcmA,senB*,sfaS*,vat*	blaTEM-1,blaEC-5*,aph(6)-Id,catA1*,sul2*,tet(A)*,cnf1*,iss,sfaF*,merT,vac_auto*,acrF*,merR_Ps*,iroN*,hlyA-alpha*,emrD*,sslE*,mchF*,merC,ybtQ*,papH*,papC*,papG-III*,dfrA8,senB*,fieF*,sfaS*	Y	Y	-
34	2016-06-28	Urine	49	Male	R	R	R	R	S	R	S	S	R	R	140859	12.957	122889	679577779	4824.53	2792	72386	8893	4	5040100	4895185	133+-51	2	Onovel1	H9	410	11131 (Col)	125822 (IncFIA)					[F31:A4:B-]	fimH24	gad,lpfA,senB	blaEC-15*,ant(3'')-Ih*,aph(6)-Id,catB3,dfrA17*,mph(A)*,sul1,sul2,tet(A)*,blaCTX-M-15,blaOXA-1,aadA5,silS*,silC*,acrF*,mdtM*,lpfA-O113,emrD*,ybtQ*,silE,silB*,silA*,silP*,pcoA*,pcoB,pcoC,pcoD*,pcoS*,senB,asr*,fieF*,arsR_K-12	Y	Y	p2	S83L	D87N
35	2012-11-06	Urine	32	Female	S	R	S	S	S	S	R		R	R	163140	12.8287	140209	657149205	4028.13	2188	72046	7959	2	5078768	4936653	130+-38	1	O16	H5	131	142115 (IncFII)						[F29:A-:B-]	fimH30	gad,iha*,nfaE*,sat*,senB	blaTEM-1,blaEC-19*,aac(3)-IId,aph(6)-Id,dfrA17*,mph(A)*,sul1,sul2,tet(A),aadA5*,iha*,nfaE*,acrF*,mdtM*,afaC*,sat_auto*,emrD*,sslE*,ybtQ*,SMR_efflux_emrE*,senB,fieF*	Y	Y	-	S83L		A828S
36	2016-05-17	Urine	21	Female	I	R	S	S	S	R	S	S	R	R	211633	12.9646	184894	754625685	3565.73	2088	83948	6402	7	5129740	4990257	148+-48	2	O75	H5	1193	103926 (IncFIA)	5131 (Col156)					[F-:A1:B-]	fimH64	gad*,iha,sat*,senB,vat*	blaTEM-1,blaEC-5*,aph(6)-Id,dfrA17*,mph(A)*,sul2*,tet(B),iha,merT,vac_auto*,acrF*,merR_Ps*,sat_auto*,emrD*,sslE,merC,ybtQ*,senB,fieF*	Y	Y	-	S83L	D87N	A828S
37	2013-02-11	Urine		Female	S	R	S	S	R	R	S		R	R	21843	11.496	16044	108814132	4981.65	2628	98939	10598	43	5118479	585836	21+-8	2	O100	H12	205/341/2539/5296/5960/7303/7955	16691 (Col)	153329 (Col)						fimH54	gad*	blaTEM-1,blaEC-18*,aph(6)-Id*,mph(A)*,sul2*,tet(A)*,silS*,silC*,merT*,acrF*,mdtM*,merR_Ps*,emrD*,merC*,silE*,silB*,silA*,silP*,pcoA*,pcoB*,pcoC*,pcoD*,pcoS*,asr*,fieF*,arsR_K-12*	Y	Y	-	S83L	D87N
38	2012-11-09	Blood		Male	S	R	S	S	S	R	S		R	R	209618	11.39	149433	534204621	2548.47	1591	72281	4527	13	5102751	1586606	95+-55	2	O25	H4	131	4960 (Col156)	152558 (IncFIA)					[F-:A2:B-]	fimH30	gad*,iha*,iss,sat*,senB*	blaTEM-1,blaEC-19*,aph(6)-Id,dfrA17*,mph(A)*,sul1,sul2,tet(A)*,aadA5*,iss,iha*,aph(3'')-Ib*,acrF*,mdtM*,sat_auto*,emrD*,ybtP*,senB*,fieF*	Y	Y	-
39	2014-02-12	Urine	18	Female	S	R	R	R	S	R	S		R		28841	11.288	19910	84168346	2918.36	766	83475	9285	18	5282810	1221021	15+-6	2		H4	131	9903 (Col156)	128228 (IncFIA)					[F-:A-:B-]	fimH30	gad,iha*,iss*,sat*,senB*	blaEC-19*,aph(6)-Id,dfrA17*,mph(A)*,sul1*,sul2*,tet(A)*,blaCTX-M-159*,aadA5*,iss*,iha*,acrF*,mdtM*,sat_auto*,emrD*,sslE,ybtP*,senB*,fieF*	Y	Y	-
40	2018-09-05	Urine	44	Male	R	R	R	R		R	S	S	R	R	35863	11.5279	26372	218229483	6085.09	3219	94578	13081	4	5198906	5071817	42+-9	2	O25	H4	131	5128 (Col156)	112322 (IncFII)					[F-:A-:B-]	fimH30	gad*,iha*,iss,sat*,senB*	blaEC-19*,aph(6)-Id*,dfrA17*,mph(A)*,sul1*,sul2*,tet(A)*,blaCTX-M-27,aadA5*,iss,iha*,acrF*,mdtM*,sat_auto*,emrD*,ybtP*,senB*,fieF*	Y	Y	-			A828S
41	2013-05-16	Blood	25	Female	R	R		R	S	R	R		R	R	43597	11.5425	32262	143649272	3294.93	987	67388	9274	23	5426121	1839798	27+-7	1	O25	H4	131	47557 (IncN ST5)						[F-:A-:B-]	fimH30	cnf1*,gad*,iha*,iss,sat*	blaEC-19*,ant(3'')-Ih*,aac(3)-IIa*,catB3,dfrA15,sul1*,tet(A)*,blaCTX-M-15,blaOXA-1,cnf1*,iss,iha*,papG-II*,acrF*,mdtM*,hlyA-alpha*,sat_auto*,emrD*,ybtP*,papH*,papC*,fieF*	-	-	genomic	S83L	D87N	A828S
42	2018-09-12	Urine	64	Female	R	R	S	S	R	R	S	S	R	R	175376	11.5466	129260	581893484	3317.98	1795	79260	6857	1	4848801	4848801	119+-39	0	O29	H10	448								fimH35	gad,lpfA	blaTEM-1,blaEC-15*,aph(6)-Id,dfrA7,sul1,sul2*,tet(A)*,merT,acrF*,mdtM*,merR_Ps*,lpfA-O113*,emrD*,merC,SMR_efflux_emrE*,asr*,fieF*,arsR_K-12	Y	Y	-	S83L	D87N
43	2014-02-05	Urine	24	Female	I	R	R	R	R	S	S		S		89597	11.4332	64412	283216446	3161	1613	59584	7202	5	5464971	3635445	51+-18	2	O153var1	H42	1485	174686 (IncFIB)	145892 (IncHI2 ST?)					[C4:A5:B-]	fimH58	gad*,iroN*,iss,lpfA*,mchF*,tsh*,eilA*,air*	blaTEM-1,blaTEM-209,blaEC-19*,aadA2,aadA1*,aph(6)-Id,cmlA1*,dfrA12,dfrA14,sul1,sul2,tet(A)*,blaCTX-M-3*,qacL,sat2_gen*,terZ*,terW*,tsh*,lpfA-O113*,eilA*,air*,acrF*,mdtM*,iroN*,emrD*,sslE*,mchF*,iss,sul3,SMR_efflux_emrE,fosA3*,asr*,fieF*	Y	Y	blaCTX-M-3: p2
44	2013-03-19	Urine	63	Female	S	R	R	R	I	R	S		R	R	35117	11.5266	26103	180274010	5133.53	2674	88885	10912	2	5347775	5201178	33+-10	1	O25	H4	131	146597 (IncFII)						[F1:A-:B-]	fimH30	gad*,iha,iss,sat*,senB	blaEC-19*,aph(6)-Id,dfrA17*,mph(A)*,sul1*,sul2*,tet(A)*,blaCTX-M-15,aadA5*,iss,iha,papG-II*,acrF*,mdtM*,emrD*,ybtP*,sat_auto*,papH*,papC*,senB,fieF*	Y	Y	genomic	S83L	D87N
45	2013-09-20	Urine	54	Female	R	R	S	S	S	S	S		S	I	47703	11.401	34629	238592109	5001.62	2695	83211	10596	10	5068461	4813815	47+-15	5	Onovel32/O9	H9	167/693/694/1417/2266/2504/3015/4189/4815/5018/6892/7611/9622	9954 (Col156)	11002 (Col440I)	147018 (IncFIB)	11220 (Col)	23127 (Col)		[F4:A-:B-]		gad*,iss*,nfaE*,senB*,capU*	blaTEM-1*,blaEC-15*,aadA1*,aph(6)-Id,dfrA1,mph(A)*,sul2*,tet(B)*,sat2_gen*,capU*,nfaE*,acrF*,mdtM*,iss*,afaC*,emrD*,ybtQ*,senB*,fieF*,arsR_K-12	Y	Y	-
46	2013-07-16	Urine	23	Female	R	R	R	R	R	R	R		R	R	33135	11.5341	24610	142655104	4305.27	2137	88576	9434	4	5446062	4052105	25+-8	2	O25	H4	131	146741 (IncFII)	127541 (IncFIB)					[F1:A-:B-]	fimH30	gad,iha,iss*,sat*,senB*	blaTEM-1*,blaEC-19*,aac(6')-30*,aadA1*,aph(6)-Id,arr-2*,cmlA5*,dfrA14*,dfrA17*,mph(A)*,qnrS1,sul1*,sul2*,tet(A)*,blaCTX-M-15*,blaOXA-10*,aadA5*,iss*,iha,papG-II*,blaOXA-9*,acrF*,mdtM*,emrD*,merC*,ybtP*,sat_auto*,papC*,catA2*,blaLAP-2,senB*,fieF*	Y	Y	genomic
47	2015-05-11	Urine	20	Female	S	S	S	S		S	S		S	R	134999	11.4698	98718	583096356	4319.26	2458	78482	8597	3	5296353	5094247	109+-37	2	O4	H1	12	79081 (IncB/O/K/Z)	123025 (IncFIB)					[F52:A-:B24]	fimH41/fimH220/fimH448	gad,iha*,ireA*,iroN*,iss,mchB,mchC*,mchF*,mcmA*,senB*,capU*	blaEC-5*,aph(6)-Id,dfrA14,sul2,capU*,iss,ireA*,sfaF*,iha*,aph(3'')-Ib,mchB*,papG-II*,acrF*,mdtM*,iroN*,hlyA-alpha*,emrD*,sslE*,mchF*,ybtP*,papH*,papC*,papE*,iutA*,senB*,fieF*	Y	Y	-			A828S
48	2014-04-22	Blood	41	Male	S	R	R	R		R	S		R		94521	11.5755	70916	389830617	4124.28	2324	91759	8096	12	5487382	5021169	69+-25	2	O25	H4	131	146638 (IncFII)	12197 (Col440I)					[F1:A-:B-]	fimH30	gad,iha*,iss,sat*,senB*	blaEC-19*,aph(6)-Id*,dfrA17*,mph(A)*,sul1,sul2,tet(A)*,blaCTX-M-15,aadA5,iss,iha*,papG-II*,acrF*,mdtM*,sat_auto*,emrD*,ybtP*,papH*,papC*,senB*,fieF*	Y	Y	genomic	S83L	D87N	A828S
49	2013-01-31	Blood	2	Female	R	R	R	R	R	R	R		R	R	228884	11.0674	162752	986944942	4311.99	2292	81145	8740	5	5310027	5114527	177+-47	1	O25	H4	131	177810 (IncFIA)						[F48:A-:B-]	fimH30	gad,iha*,ireA*,iss*,nfaE*,sat*	blaTEM-1,blaEC-19*,ant(3'')-Ih*,aac(3)-IId,aph(6)-Id,arr-3,catA1*,catB3,dfrA17*,mph(A)*,sul1*,sul2*,tet(B)*,blaCTX-M-15*,blaOXA-1*,aadA5*,iss*,ireA*,iha*,nfaE*,papG-II*,acrF*,mdtM*,afaC*,sat_auto*,emrD*,ybtP*,papH*,papC*,fieF*	Y	Y	genomic	S83L	D87N	A828S
50	2013-02-06	Joint Fluid	2	Female	R	R	R	R	R	R	R		R	R	304562	11.0794	217199	1367327693	4489.49	2543	83000	8478	6	5056177	4746463	258+-96	4	Onovel32	H4	44	11193 (Col)	109782 (IncFIB)	164136 (IncFIA)	19580 (Col)			[F31:A-:B-]	fimH54	gad	blaEC*,ant(3'')-Ih*,aac(3)-IIa*,aph(6)-Id*,catA1*,catB3,dfrA17*,mph(A)*,sul1,sul2*,blaCTX-M-15,blaOXA-1*,aadA5*,aph(3'')-Ib*,ariR,acrF*,mdtM*,emrD,asr*,fieF*,arsR_K-12	Y	Y	p3	S83L	D87N
51	2013-07-11	Genital Swab	23	Female	R	R	R	R	R	R	R		R	R	139388	11.0552	97931	774353476	5555.38	3150	128208	10957	3	5473125	5191856	137+-39	2	O25	H4	131	134783 (IncFIB)	146486 (IncFII)					[F1:A-:B16]	fimH30	gad,iha,iss,sat*,senB*	blaTEM-1*,blaEC-19*,aac(6')-30*,ant(3'')-Ih*,aac(3)-IIa*,aadA1*,aph(6)-Id,arr-2,catB3,cmlA5*,cmlA,dfrA14*,dfrA17*,mph(A)*,qnrS1*,sul1*,sul2,tet(A)*,blaCTX-M-15*,blaOXA-10*,blaOXA-1*,aadA5*,iss,iha,papG-II*,blaOXA-9*,acrF*,mdtM*,emrD*,merC,ybtP*,sat_auto*,papH*,papC*,catA2,blaLAP-2*,senB*,fieF*	Y	Y	genomic, p1			A828S
52	2012-10-01	Urine	34	Female	R	R	S	S	R	R	R		R	R	279746	11.1654	204006	1216477942	4348.51	2559	94978	8094	2	5404586	5249179	219+-56	1	O25	H4	131	155407 (IncFII)						[F1:A-:B-]	fimH30	cnf1*,gad,iha*,iss*,sat*,senB*	blaTEM-1*,blaEC-19*,aac(3)-IId,aph(6)-Id,dfrA17*,mph(A)*,sul1*,sul2*,tet(A),aadA5*,cnf1*,iss*,iha*,papG-II*,acrF*,mdtM*,hlyA-alpha*,sat_auto*,emrD*,sslE*,ybtP*,papH*,papC*,senB*,fieF*	Y	Y	-			A828S
53	2015-05-13	Blood	40	Male	S	R	R	R		S	R	S	S	R	206082	11.0821	147645	965926864	4687.1	2420	80607	9210	9	5027969	4682758	170+-101	3	O7	H4	93	155981 (IncFII)	12053 (Col)	93809 (IncI1-I ST37)				[F2:A-:B-]	fimH31	gad,iroN*,iss*,mchF*	blaTEM-1,blaEC-15*,aac(3)-IId,aph(6)-Id,dfrA14,dfrA5,sul2*,tet(A),blaCTX-M-15,merT,ariR*,acrF*,mdtM*,iss*,merR_Ps*,iroN*,emrD*,mchF*,merC,SMR_efflux_emrE*,fieF*,arsR_K-12	Y	Y	p3
54	2013-12-02	CSF	36	Male	R	R		R	R	R			R	R	539714	11.1381	388350	2076158785	3846.78	2477	65509	6578	3	4983925	4798806	392+-197	2	Onovel32	H10	617	174045 (IncFIB)	11074 (Col)					[F36:A16:B-]	fimH27	gad,iss*	blaTEM-1,blaEC-15*,ant(3'')-Ih*,aac(3)-IId,aph(6)-Id,catA1*,catB3,dfrA17*,mph(A)*,sul1,sul2*,tet(B)*,blaCTX-M-15*,blaOXA-1*,aadA5,ariR,acrF*,mdtM,iss*,emrD,ybtQ*,asr,fieF*,arsR_K-12	Y	Y	p1	S83L	D87N
55	2011-03-04	Blood	71	Female	S	R	S	S	R	S			S		157510	10.9953	112051	811779640	5153.83	3169	76697	9633	7	5496690	5127774	136+-56		Klebsiella	EXCLUDED	-->	4775 (Col440II)	188469 (IncFII)	7337 (Col)	133534 (IncFIB)	19010 (Col)		[K2:A-:B-]						p4
56	2013-04-30	Blood	61	Female	R	R		S	S	S	S		S	R	163767	11.2027	121283	830225425	5069.55	3111	154041	9259	5	5386328	5170290	151+-40	1	O4	H5	12	147025 (IncFII)						[F1:A-:B1]	fimH386	cnf1*,espI*,gad*,iha*,iroN*,iss,mchB,mchC*,mchF*,mcmA*,vat*	blaTEM-1,blaEC-5*,aph(6)-Id,dfrA14,mph(A)*,sul2*,tet(B)*,cnf1*,iss,sfaF*,iha*,espI*,mchB*,papG-II*,merT,vac_auto*,acrF*,merR_Ps*,iroN*,hlyA-alpha*,emrD*,sslE*,mchF*,merC,ybtQ*,papH*,papC*,iutA*,fieF*	Y	Y	-			A828S
57	2017-04-04	Blood	25	Female	I	R		S	S	S	S	S	S	R	167549	11.078	117783	905279820	5403.08	3327	87604	9873	10	5177580	2631284	127+-47	2		H9	6651	154077 (IncFII)	77151 (IncY)					[F1:A-:B1]		gad,iha,nfaE*,capU*	blaTEM-1,blaEC-15*,aph(6)-Id,dfrA7*,sul1,sul2*,tet(B)*,capU*,iha,nfaE*,merT,acrF*,mdtM*,merR_Ps*,afaC*,emrD,merC,ybtQ*,asr,fieF*,arsR_K-12	Y	Y	-
58	2012-10-18	Blood	40	Female	S	R	S	S	S	S	S		S	S	207689	11.1805	151569	962615385	4634.89	2855	104760	8204	15	5485338	4563949	170+-336	2	O17	H18	69	149410 (IncFII)	5031 (Col156)					[F29:A-:B10]	fimH27	gad,iha,iss*,lpfA,nfaE*,sat*,senB*,eilA*,air*	blaTEM-1*,blaEC-8*,aph(6)-Id,catA1,dfrA17*,mph(A)*,sul1,sul2*,tet(B),aadA5*,iha,nfaE*,papG-II*,merT,lpfA-O113*,eilA*,air*,acrF*,mdtM,iss*,merR_Ps*,afaC*,sat_auto*,emrD*,sslE*,merC,ybtQ*,papH*,papC*,iutA*,senB*,fieF*	Y	Y	-
59	2014-05-09	Kidney Pus	21	Female	R	R		R	R	R	R		R		190594	11.2076	141069	949293645	4980.71	2700	88915	9868	10	5146562	4881908	169+-52	6	Onovel14	H9	410	7414 (ColRNAI)	9370 (Col)	5131 (Col)	110191 (IncFIA)	92929 (IncY)	16880 (IncQ1)	[F36:A-:B-]	fimH24	gad,lpfA	blaTEM-1*,blaEC-15*,aph(6)-Id,catA1*,dfrA17*,mph(A)*,sul1,sul2*,tet(B),aadA5,silS*,silC*,papG-II*,ariR*,acrF*,mdtM*,lpfA-O113,emrD*,ybtQ*,silE,silB*,silA*,silP*,papH*,papC*,pcoA*,pcoB,pcoC,pcoD*,pcoS*,asr*,fieF*,arsR_K-12	Y	Y	-	S83L	D87N
60	2014-03-05	CSF	46	Female	S	I	S	S	S	S	S		S		183746	11.1904	134800	904852312	4924.47	3157	82633	8442	7	5484202	5372863	154+-180	3	O7	H45	62	15315 (Col8282)	8850 (Col156)	64951 (IncFII)				[F29:A-:B-]	fimH44	gad*,iha*,ireA*,iss*,lpfA,sat*,senB*,capU*,eilA*,air*	blaTEM-1*,blaEC-19*,aph(6)-Id,sul2*,capU*,ireA*,iha*,papG-II*,lpfA-O113*,eilA*,air*,acrF*,iss*,emrD*,sslE*,sat_auto*,ybtP*,papH*,papC*,dfrA8,senB*,asr*,fieF*	Y	Y	-
																																						NOTE: fimtyper just calls the FIRST best match it finds by default, but for 3 there are multiple equally good hits
																																								1	0.053315	103920
																																								2	0.0524697	54741
																																								3	0.0553054	44758
																																								4	0.0546334	90964
																																								5	0.0528952	80241
																																								6	0.0551227	44232
																																								7	0.0533266	67859
																																								8	0.0554087	112406
																																								9	0.0566475	135216
																																								10	0.0545171	67329
																																								11	0.0546434	204472
																																								12	0.0535073	91823
																																								13	0.0760191	24304
																																								14	0.0784659	49431
																																								15	0.0825658	54168
																																								16	0.0811828	112356
																																								17	0.0782315	51828
																																								18	0.0805285	101743
																																								19	0.0793734	94700
																																								20	0.0769807	36908
																																								21	0.0798066	84815
																																								22	0.0773946	36735
																																								23	0.0779667	71929
																																								24	0.0771913	58794
																																								25	0.0583659	56038
																																								26	0.0514578	130058
																																								27	0.0515516	112232
																																								28	0.0514808	271573
																																								29	0.051771	169959
																																								30	0.051153	107426
																																								31	0.0632074	63011
																																								32	0.0508876	83658
																																								33	0.0510747	191790
																																								34	0.0506171	122889
																																								35	0.0521346	140209
																																								36	0.0505284	184894
																																								37	0.0708606	16044
																																								38	0.0726111	149433
																																								39	0.0743353	19910
																																								40	0.0703419	26372
																																								41	0.0701058	32262
																																								42	0.070039	129260
																																								43	0.0718917	64412
																																								44	0.0703619	26103
																																								45	0.0724266	34629
																																								46	0.0702401	24610
																																								47	0.0712882	98718
																																								48	0.0695738	70916
																																								49	0.0782094	162752
																																								50	0.0779947	217199
																																								51	0.0784302	97931
																																								53	0.0779461	147645
																																								55	0.0795191	112051
																																								56	0.0758108	121283
																																								57	0.0780191	117783
																																								58	0.0761995	151569
																																								59	0.0757244	141069
																																								60	0.0760255	134800

## Sheet: Without 31 and 55
	Sample Characteristics				Phenotypic Susceptibility by Kirby-Bauer										Read statistics								Assembly statistics
Sample	Date of Collection	Sample Source	Patient Age	Patient Sex	Amoxicillin-Clavulanate	Amoxicillin	Cefotaxime	Ceftriaxone	Chloramphenicol	Ciprofloxacin	Gentamicin	Imipenem	Nalidixic acid	TMP-SMX	# reads	median read Q	Q=>10	total bp	mean	median	maximum	N50	# contigs	total size	contig N50	coverage median +- SD	# plasmids	O-type	H-type	MLST	Plasmid 1	Plasmid 2	Plasmid 3	Plasmid 4	Plasmid 5	Plasmid 6	IncF type	fimH	Virulence	AMR	strA	strB	blaCTX-M-15	gyrA variants
1	2018-03-12	Urine	19	Female	R	R	R	R		R	R	S	R	S	123315	12.7315	103920	778429342	6312.53	3663	109789	12119	2	5357159	5265932	144+-34	1	O25	H4	131	91227 (IncB/O/K/Z)							fimH30	cnf1*,gad,iha*,iss,sat*	blaEC-19*,ant(3'')-Ih*,aac(3)-IIa*,catB3,blaCTX-M-15,blaOXA-1,cnf1*,iss,iha*,papG-II*,acrF*,mdtM*,hlyA-alpha*,sat_auto*,emrD*,ybtP*,papH*,papC*,fieF*	-	-	genomic	S83L	D87N	A828S
2	2017-05-22	Blood	55	Male	R	R	R	R	R	R	R	S	R	R	64985	12.8009	54741	390029296	6001.84	3731	99895	10914	2	5285862	5139343	73+-16	1	O153var1	H6	648	146519 (IncFII)						[F1:A1:B10]		gad*,lpfA*,eilA*,air*	blaTEM-1,blaEC-19*,ant(3'')-Ih*,aac(3)-IIa*,aph(3')-Ia,aph(6)-Id,catA1*,catB3,dfrA14,mph(A)*,sul2*,tet(B),blaCTX-M-15,blaOXA-1,papG-II*,merT,lpfA-O113*,eilA*,air*,acrF*,mdtM*,merR_Ps*,emrD*,merC,ybtQ*,papH*,papC*,asr*,fieF*	Y	Y	genomic	S83L	D87N	A828S
3	2018-02-22	Urine	18	Female	R	R	R	R		R	R	S	R	R	54697	12.5723	44758	356802108	6523.25	3640	123942	13192	8	4975747	4783313	70+-21	2	O8	H9	410	31649 (IncFII)	112011 (IncFIA)					[F1:A1:B-]	fimH24	gad,lpfA*	blaTEM-1,blaCMY-18*,blaEC-15*,ant(3'')-Ih*,aac(3)-IId*,aph(6)-Id*,aph(3'')-Ib*,catB3,dfrA17*,mph(A)*,sul1*,sul2*,tet(B)*,blaCTX-M-15*,blaOXA-1,aadA5*,silS*,silC*,ariR*,acrF*,mdtM*,lpfA-O113*,emrD*,silE,silB*,silA*,silP*,dfrA8*,pcoA*,pcoB,pcoC,pcoD*,pcoS*,asr*,fieF*,arsR_K-12	Y	Y	p2
4	2016-12-19	Joint Fluid	47	Male	R	R	R	R	S	R	S		R		109375	12.6254	90964	709821386	6489.8	3884	97237	12127	2	5106858	5005326	136+-37	1	O153var1	H34	354	101532 (IncFIA)						[F-:A1:B32]		gad*,iss*,lpfA*,eilA,air*	blaTEM-1*,blaEC-19*,aph(6)-Id*,dfrA17*,erm(B)*,mph(A)*,sul1*,sul2*,tet(B)*,blaCTX-M-27*,aadA5*,lpfA-O113*,eilA,air*,acrF*,mdtM*,iss*,emrD*,sslE*,asr*,fieF*	Y	Y	-
5	2018-02-27	Blood		Female	R	R	R	R	R	I	R	S	I	R	94585	12.7658	80241	712704568	7535.07	4560	109671	13935	3	5369622	4954910	133+-41	2	O84	H23	9383	116522 (IncY)	298190 (IncHI2 ST1)							gad,lpfA	blaTEM-1,blaEC-18*,ant(3'')-Ih*,aac(3)-IIa*,aadA1*,aph(6)-Id,catA1*,catB3,dfrA14*,dfrA17*,qnrS1,sul2,tet(A)*,blaCTX-M-15,blaOXA-1,qnrB1,aadA5,terZ,terW,merB*,merD*,ariR*,acrF*,mdtM*,merR_Ps,lpfA-O113*,emrD*,blaLAP-2,pcoS*,asr*,fieF*,arsR_K-12*	Y	Y	p2
6	2017-02-14	Urine	48	Female	I	R	S	S	S	S	S	S	S	R	52106	12.5867	44232	378994269	7273.52	4059	109399	14616	3	5472602	5255946	66+-14	2	O18	H5	14/18/1416/1540/1666/1927/6460/9139/9779	76103 (IncFII)	140553 (IncFIB)					[F-:A-:B74]	fimH27/fimH64	gad*,iha*,ireA*,iroN*,sat*,senB*,vat*	blaTEM-1,blaEC-5*,aph(6)-Id*,sul2*,tet(B),ireA*,iha*,papG-II*,vac_auto*,acrF*,iroN*,hlyA-alpha*,sat_auto*,emrD*,sslE,ybtQ*,papH*,papC*,dfrA8*,senB*,fieF*	Y	Y	-
7	2018-07-10	Urine	46	Female	I	R	S	S		R	R	S	R	R	80698	12.7306	67859	543752341	6738.11	3875	157805	12954	3	5464203	5310119	96+-20	1	O25	H4	131	152213 (IncFIA/FII)						[F1:A2:B20]	fimH30	gad*,iha*,iss,nfaE*,sat*,senB	blaTEM-1,blaEC-19*,aac(3)-IId,aph(3')-Ia,aph(6)-Id,dfrA17*,mph(A)*,sul1*,sul2*,tet(A)*,aadA5,iss,iha*,nfaE*,papG-II*,acrF*,mdtM*,afaC*,sat_auto*,emrD*,sslE,ybtP*,papH*,papC*,senB,fieF*	Y	Y	-	S83L	D87N	A828S
8	2017-01-31	Urine	18	Female	S	R	S	S	S	S	S	S	S	S	135560	12.5642	112406	806057549	5946.13	3660	97927	10740	9	5222994	5073435	136+-149	3	O11	H4	5423	11767 (Col)	5088 (Col156)	71519 (IncFII)				[F2:A-:B-]	fimH198/fimH873/fimH874	gad*,iha*,iss*,nfaE*,sat*	blaTEM-1*,blaEC-15*,iha*,nfaE*,ariR,acrF*,iss*,afaC*,sat_auto*,emrD*,sslE,ybtQ*,asr,fieF*,arsR_K-12	-	-	-
9	2017-03-13	Blood	4	Female	I	R	S	S	R	S	R		S	R	169245	12.4682	135216	677873748	4005.28	2687	89968	6942	3	5242951	5225206	121+-54	0	O18	H4	131								fimH27	cnf1*,gad,iss	blaTEM-1,blaEC-19*,aac(3)-IId,aph(6)-Id,catA1*,dfrA7,sul1,sul2*,cnf1*,iss,papG-II*,acrF*,hlyA-alpha*,emrD*,sslE*,ybtP*,papA*,papH*,papC*,iutA*,fieF*	Y	Y	-			A828S
10	2018-06-22	Body Fluid	17	Female	R	R		R	S	R	R	S	R	R	80806	12.6347	67329	466723546	5775.85	3438	98745	10723	2	4852882	4760190	94+-28	1	O8	H9	410	92692 (IncFIA)						[F1:A1:B-]	fimH24	gad,lpfA*	blaTEM-1,blaCMY-18*,blaEC-15*,ant(3'')-Ih*,aac(3)-IId,aph(6)-Id*,catB3,dfrA17*,mph(A)*,sul1*,sul2*,tet(B)*,blaCTX-M-15*,blaOXA-1,aadA5*,silS*,silC*,acrF*,mdtM*,lpfA-O113*,emrD*,silE,silB*,silA*,silP*,pcoA*,pcoB,pcoC,pcoD*,pcoS*,asr*,fieF*,arsR_K-12	Y	Y	p1
11	2017-06-27	Urine	35	Female	R	R	R	R	S	R	S	S	R	R	245697	12.6246	204472	1003947825	4086.12	2144	106238	8214	2	4883879	4804620	192+-56	1	O8	H9	410	79259 (IncFII)						[F1:A-:B-]	fimH24	gad,lpfA*	blaTEM-1,blaCMY-18*,blaEC-15*,ant(3'')-Ih*,catB3,dfrA17*,sul1*,tet(B),blaCTX-M-15*,blaOXA-1*,aadA5*,silS*,silC*,ariR*,acrF*,mdtM*,lpfA-O113*,emrD*,silE*,silB*,silA*,silP*,pcoA*,pcoB,pcoC,pcoD*,pcoS*,asr*,fieF*,arsR_K-12	-	-	p1
12	2017-05-18	Urine	38	Female	R	R	R	R	S	R	R	S	R		107933	12.7159	91823	587543759	5443.6	3034	104174	10600	2	4892647	4794608	115+-31	1	O8	H9	410	98039 (IncFIA)						[F1:A1:B-]	fimH24	gad,lpfA*	blaTEM-1,blaCMY-18*,blaEC-15*,ant(3'')-Ih*,aac(3)-IId,aph(6)-Id*,catB3,dfrA17*,mph(A)*,sul1*,sul2*,tet(B),blaCTX-M-15*,blaOXA-1,aadA5*,silS*,silC*,ariR*,acrF*,mdtM*,lpfA-O113*,emrD*,silE,silB*,silA*,silP*,pcoA*,pcoB*,pcoC,pcoD*,pcoS*,asr*,fieF*,arsR_K-12	Y	Y	genomic, p1
13	2018-09-27	Ear Swab	2	Female	R	R	R	R	S	R	R	S	R	R	34950	11.1908	24304	155867116	4459.72	2113	95266	10235	6	5433689	5186111	28+-8	3	O25	H4	131	37352 (IncFIA)	115742 (IncFIB)	91510 (IncI1-I ST37)				[F-:A-:B-]	fimH30	gad*,iha*,iss,nfaE*,sat*	blaTEM-1,blaEC-19*,aac(3)-IIa*,aac(3)-IId*,aph(6)-Id*,dfrA17*,mph(A)*,sul1*,sul2*,tet(A)*,blaCTX-M-155*,aadA5*,iss,iha*,nfaE*,acrF*,mdtM*,afaC*,sat_auto*,emrD*,sslE,ybtP*,fieF*	Y	Y	genomic			A828S
14	2014-11-19	Pus	21	Female	R	R		R	I	R	R		R	R	74025	11.0532	49431	235440976	3180.56	1230	77369	8361	9	5141005	4881489	44+-14	3	Onovel14	H9	410	92887 (IncY)	7988 (ColRNAI)	129925 (IncFIA)				[F36:A-:B-]	fimH24	gad,lpfA	blaTEM-214*,blaEC-15*,ant(3'')-Ih*,aac(3)-IIa*,aph(6)-Id,catA1*,catB3,dfrA17*,sul1*,sul2*,tet(B)*,blaCTX-M-15*,blaOXA-1*,aadA5*,silS*,silC*,papG-II*,acrF*,mdtM*,lpfA-O113,emrD*,ybtQ*,silE,silB*,silA*,silP*,papH*,papC*,pcoA*,pcoB,pcoC*,pcoD*,pcoS*,asr*,fieF*,arsR_K-12	Y	Y	p3	S83L	D87N
15	2018-04-11	Urine	35	Male	R	R	R	R	S	R	R	S	R	R	85494	10.832	54168	240242752	2810.05	736	66681	8766	2	4900130	4801417	46+-14	1	O8	H9	410	98713 (IncFIA)						[F1:A-:B49]	fimH24	gad,lpfA*	blaTEM-1,blaCMY-18*,blaEC-15*,ant(3'')-Ih*,aac(3)-IId,aph(6)-Id,catB3*,dfrA17*,mph(A)*,sul1,sul2*,tet(B)*,blaCTX-M-15*,blaOXA-1*,aadA5*,silS*,silC*,ariR*,acrF*,mdtM*,lpfA-O113*,emrD*,silE*,silB*,silA*,silP*,pcoA*,pcoB,pcoC*,pcoD*,pcoS*,asr*,fieF*,arsR_K-12	Y	Y	p1
16	2017-03-07	Urine	70	Female	I	R	R	R	S	S	S	S	S	R	174083	10.9054	112356	471051803	2705.9	1229	62138	6411	2	5214109	5064636	86+-34	1	O86	H18	38	149473 (IncFII)						[F2:A-:B-]		gad*,iss*,nfaE*,capU*,eilA*,air*	blaEC*,aph(6)-Id,dfrA17*,mph(A)*,sul1,sul2,tet(A)*,blaCTX-M-27,aadA5*,capU*,nfaE*,eilA*,air*,acrF*,mdtM*,iss*,afaC*,emrD*,sslE,ybtQ*,fieF*	Y	Y	-
17	2018-07-05	Blood	34	Male	S	S		S	R	S	S	S	R	R	75591	11.0662	51828	314870528	4165.45	2267	64998	8682	6	5217814	4747595	60+-18	2	O24		2216	161833 (IncFIB)	12705 (ColRNAI)					[F-:A-:B1]	fimH189	cma*,gad*,iha*,ireA*,iroN*,iss*,lpfA*,mchC*,mchF*,pic*,vat*	blaTEM-209,blaEC-5*,aadA1*,aph(6)-Id*,catA1*,dfrA1*,sul1*,sul2*,tet(A)*,iss*,ireA*,terZ*,iha*,terW*,merT,vac_auto*,lpfA-O113*,acrF*,mdtM*,iroN*,pic_auto*,emrD*,sslE*,mchF*,merC*,ybtQ*,mph(B),fieF*	Y	Y	-
18	2018-07-05	Body Fluid	60	Male		R	R	R	S	R	R	S	R	R	156741	10.9405	101743	320996961	2047.95	825	93121	5188	5	4883624	4777493	62+-21	1	O8	H9	410	84991 (IncFIA)						[F1:A-:B-]	fimH24	gad,lpfA*	blaTEM-1,blaCMY-18*,blaEC-15*,ant(3'')-Ih*,aac(3)-IId,aph(6)-Id,catB3*,dfrA17*,mph(A)*,sul2*,tet(B)*,blaCTX-M-15*,blaCTX-M-182*,blaOXA-1*,aadA5,silS*,silC*,ariR*,acrF*,mdtM*,lpfA-O113*,emrD*,silE*,silB*,silA*,silP*,pcoA*,pcoB,pcoC,pcoD*,pcoS*,asr*,fieF*,arsR_K-12	Y	Y	genomic
19	2017-03-21	Urine	84	Male	R	R	S	S	I	R	R	S	R	R	142189	11.0033	94700	569229871	4003.33	1425	92831	10621	6	5008776	4745193	112+-34	3	O9	H21	167/2815/2821/4183/5507	75807 (IncFII)	81985 (IncI ST232)	12723 (Col156)				[F77:A-:B-]	fimH54	gad	blaTEM-1,blaEC-15*,aph(6)-Id,mph(A)*,sul2,ariR,acrF*,mdtM*,emrD,ybtQ*,dfrA8,asr,fieF*,arsR_K-12	Y	Y	-	S83L	D87N
20	2017-03-04	Urine	2	Female	I	R	S	S	S	S	S	S	S	R	53484	11.1362	36908	239612031	4480.07	2046	79174	10548	7	5400880	5285351	44+-13	2	O15	H18	69	61177 (IncFII)	27014 (IncFII)					[F52:A-:B-]	fimH27	gad*,iha*,ireA*,iroN*,iss*,lpfA,sat*,eilA*,air*	blaTEM-1,blaEC-8*,aph(6)-Id*,dfrA7*,sul1*,sul2*,tet(A),ireA*,iha*,papG-II*,merT,lpfA-O113*,eilA*,air*,acrF*,iss*,merR_Ps*,iroN*,hlyA-alpha*,sat_auto*,emrD*,merC,ybtQ*,papH*,papC*,asr*,fieF*	Y	Y	-
21	2017-01-10	Urine		Female	S	S	S	S	S	S	S	S		R	129544	10.9796	84815	430282013	3321.51	1483	65817	8213	3	4670007	4549415	89+-30	1		H37	746/1144/2601/6225/6581/7178/8221/9447	110728 (p0111)							fimH31	gad*	blaEC-15*,dfrA17*,qnrS1*,sul2*,tet(A),aadA5*,ariR*,acrF*,mdtM*,emrD,blaLAP-2,asr*,fieF*,arsR_K-12	-	-	-
22	2018-02-13	Blood	32	Male	R	R	R	R	I	I	S		I	R	53728	11.1129	36735	290849002	5413.36	2894	89146	11509	2	5048419	4929167	57+-13	1	O153var1	H9	38	119252 (IncFIB)						[F-:A-:B53]	fimH54	gad*,eilA*,air*	blaTEM-1,blaEC*,aph(6)-Id,dfrA14*,qnrS1,sul2,tet(A)*,blaCTX-M-15,eilA*,air*,acrF*,mdtM*,emrD*,fieF*	Y	Y	p1
23	2017-03-14	Urine	38	Female	R	R	S	S	R	S	S	S	R	R	106082	11.0809	71929	480273482	4527.38	2201	99313	10291	7	5287026	5036844	90+-24	3	O16	H5	131	64186 (IncFII)	62446 (IncFIB)	95786 (p0111)				[F-:A-:B-]	fimH30	gad,iha*,nfaE*,senB	blaTEM-1,blaEC-19*,aph(6)-Id,dfrA17*,mph(A)*,sul1*,sul2*,tet(A)*,aadA5,iha*,nfaE*,acrF*,mdtM*,afaC*,emrD*,sslE*,ybtQ*,dfrA8,SMR_efflux_emrE*,senB,fieF*	Y	Y	-	S83L		A828S
24	2017-01-13	Urine	50	Female	S	R	S	S	S	S	S	S	S	R	85800	11.1243	58794	383302475	4467.39	2074	104516	10432	2	4865065	4718947	76+-23	1	O134	H31	569	146118 (IncFII)						[F29:A-:B-]	fimH5	gad*,iss*,senB,vat*	blaTEM-1,blaEC-5*,aph(6)-Id,dfrA17*,mph(A)*,sul1,sul2*,aadA5,iss*,merT,vac_auto*,acrF*,ibeA*,merR_Ps*,emrD*,sslE*,merC,ybtP*,SMR_efflux_emrE*,senB,fieF*	Y	Y	-			A828S
25	2014-01-21	Urine	35	Female	R	R	R	R	S	R	R		R	R	69458	12.3384	56038	270460701	3893.87	1127	106913	12020	37	5545567	3200077	42+-26	3	O25	H4	131	117324 (IncFII)	9213 (Col156)	36619 (IncFII)				[F2:A1:B-]	fimH30	gad,iha*,iss,nfaE*,sat*	blaTEM-1,blaEC-19*,aac(6')-Ib-cr6,aac(3)-IIa*,aph(6)-Id,catB3,dfrA17*,mph(A)*,sul1,sul2,tet(A),tet(B),blaCTX-M-15,blaOXA-1,aadA5,iss,iha*,nfaE*,papG-II*,acrF*,mdtM*,afaC*,sat_auto*,emrD*,ybtP*,papH*,papC*,dfrA8,fieF*	Y	Y	genomic	S83L	D87N	A828S
26	2014-01-20	Urine	66	Female	R	R	R	R	S	R	R		R	R	151040	12.8855	130058	758059961	5018.94	2915	87769	9360	7	5356046	5175132	141+-46	2	O25	H4	131	96242 (IncFIA)	69434 (IncFII)					[F-:A1:B-]	fimH30	gad,iha*,iss,nfaE*,sat*,senB*	blaEC-19*,ant(3'')-Ih*,aac(3)-IIa*,catB3,dfrA17*,sul1,tet(A)*,blaCTX-M-15,blaOXA-1,aadA5,iss,iha*,nfaE*,acrF*,mdtM*,afaC*,sat_auto*,emrD*,sslE*,ybtP*,senB*,fieF*	-	-	p1	S83L	D87N	A828S
27	2015-12-14	Urine	1	Female	I	R	R	R		S	S	S	S		131965	12.8776	112232	514960177	3902.25	2159	75132	7712	3	4981838	4830113	102+-54	2	Onovel32	H10	617	11339 (Col)	140386 (IncFIB)					[F31:A4:B1]		gad,iss*,capU*	blaTEM-1,blaTEM-150*,blaEC-15*,ant(3'')-Ih*,aac(3)-IId,aph(6)-Id,catB3,dfrA17*,mph(A)*,sul1,sul2,tet(B),blaCTX-M-15,blaOXA-1,aadA5,capU*,ariR,acrF*,iss*,emrD,ybtQ*,asr,fieF*,arsR_K-12	Y	Y	genomic, p2	S83L	D87N
28	2014-01-06	Urine	19	Female	R	R	R	R	S	R	R		R	R	316915	12.8835	271573	1107869804	3495.79	2033	99877	6296	5	4973628	4777285	221+-76	3	Onovel32	H10	617	4775 (Col)	140648 (IncFIB)	50510 (IncN ST3)				[F36:A4:B1]		gad,iss*,capU*	blaTEM-235*,blaTEM-1,blaEC-15*,ant(3'')-Ih*,aac(3)-IId,aph(6)-Id,catB3,dfrA17*,mph(A)*,sul1,sul2,tet(A)*,tet(B),blaCTX-M-15,blaOXA-1,aadA5,capU*,aph(3'')-Ib*,ariR,acrF*,iss*,emrD,ybtQ*,asr,fieF*,arsR_K-12	Y	Y	p2	S83L	D87N
29	2016-11-14	Urine	88	Male	R	R		S		R	R	S	R	R	196204	12.8591	169959	726073193	3700.6	1870	102745	7908	8	5108801	4777423	140+-55	4	O9	H21	167	12199 (Col156)	30660 (IncFII)	76202 (IncFII)	84889 (IncI ST232)			[F77:A-:B-]	fimH54	gad	blaTEM-1,blaEC-15*,aph(6)-Id,mph(A)*,sul2,ariR,acrF*,mdtM*,emrD,ybtQ*,dfrA8,asr,fieF*,arsR_K-12	Y	Y	-	S83L	D87N
30	2016-11-28	Urine	28	Female	R	R	R	R	S	R	R	S	R	S	124227	12.9113	107426	588896768	4740.49	2608	79921	9338	3	5165598	5097973	113+-34	1	O25	H4	131	60366 (IncFIA)						[F-:A-:B-]	fimH30	gad,iha*,iss,nfaE*,sat,senB*	blaEC-19*,ant(3'')-Ih*,aac(3)-IIa*,catB3,tet(A),blaCTX-M-15,blaOXA-1,iss,iha*,nfaE*,acrF*,mdtM*,afaC*,sat_auto*,emrD*,sslE*,ybtP*,senB*,fieF*	-	-	genomic	S83L	D87N	A828S
32	2016-04-04	Urine	28	Male	S	R	S	S	S	S	S	S	S	R	95747	12.9339	83658	448939677	4688.81	2673	75748	8590	2	5436082	5291909	80+-28	1	O45	H16	69	144173 (IncFIA)						[F36:A4:B1]	fimH27	gad,iha*,iss*,lpfA,eilA,air	blaTEM-1,blaEC-8*,aadA2,dfrA12,mph(A)*,sul1*,tet(A),iha*,lpfA-O113*,eilA,air,acrF*,iss*,emrD*,sslE*,ybtQ*,papE*,asr*,fieF*	-	-	-
33	2016-04-15	Blood	1	Female		R	S	S		S	S	S	S	R	219069	12.9179	191790	999637158	4563.12	2533	96470	9156	13	5261209	1570819	195+-59	1	O6	H31	127	121770 (IncFIB)						[F52:A-:B24]	fimH2	cnf1*,gad,iroN*,iss,mchF*,mcmA,senB*,sfaS*,vat*	blaTEM-1,blaEC-5*,aph(6)-Id,catA1*,sul2*,tet(A)*,cnf1*,iss,sfaF*,merT,vac_auto*,acrF*,merR_Ps*,iroN*,hlyA-alpha*,emrD*,sslE*,mchF*,merC,ybtQ*,papH*,papC*,papG-III*,dfrA8,senB*,fieF*,sfaS*	Y	Y	-
34	2016-06-28	Urine	49	Male	R	R	R	R	S	R	S	S	R	R	140859	12.957	122889	679577779	4824.53	2792	72386	8893	4	5040100	4895185	133+-51	2	Onovel1	H9	410	11131 (Col)	125822 (IncFIA)					[F31:A4:B-]	fimH24	gad,lpfA,senB	blaEC-15*,ant(3'')-Ih*,aph(6)-Id,catB3,dfrA17*,mph(A)*,sul1,sul2,tet(A)*,blaCTX-M-15,blaOXA-1,aadA5,silS*,silC*,acrF*,mdtM*,lpfA-O113,emrD*,ybtQ*,silE,silB*,silA*,silP*,pcoA*,pcoB,pcoC,pcoD*,pcoS*,senB,asr*,fieF*,arsR_K-12	Y	Y	p2	S83L	D87N
35	2012-11-06	Urine	32	Female	S	R	S	S	S	S	R		R	R	163140	12.8287	140209	657149205	4028.13	2188	72046	7959	2	5078768	4936653	130+-38	1	O16	H5	131	142115 (IncFII)						[F29:A-:B-]	fimH30	gad,iha*,nfaE*,sat*,senB	blaTEM-1,blaEC-19*,aac(3)-IId,aph(6)-Id,dfrA17*,mph(A)*,sul1,sul2,tet(A),aadA5*,iha*,nfaE*,acrF*,mdtM*,afaC*,sat_auto*,emrD*,sslE*,ybtQ*,SMR_efflux_emrE*,senB,fieF*	Y	Y	-	S83L		A828S
36	2016-05-17	Urine	21	Female	I	R	S	S	S	R	S	S	R	R	211633	12.9646	184894	754625685	3565.73	2088	83948	6402	7	5129740	4990257	148+-48	2	O75	H5	1193	103926 (IncFIA)	5131 (Col156)					[F-:A1:B-]	fimH64	gad*,iha,sat*,senB,vat*	blaTEM-1,blaEC-5*,aph(6)-Id,dfrA17*,mph(A)*,sul2*,tet(B),iha,merT,vac_auto*,acrF*,merR_Ps*,sat_auto*,emrD*,sslE,merC,ybtQ*,senB,fieF*	Y	Y	-	S83L	D87N	A828S
37	2013-02-11	Urine		Female	S	R	S	S	R	R	S		R	R	21843	11.496	16044	108814132	4981.65	2628	98939	10598	43	5118479	585836	21+-8	2	O100	H12	205/341/2539/5296/5960/7303/7955	16691 (Col)	153329 (Col)						fimH54	gad*	blaTEM-1,blaEC-18*,aph(6)-Id*,mph(A)*,sul2*,tet(A)*,silS*,silC*,merT*,acrF*,mdtM*,merR_Ps*,emrD*,merC*,silE*,silB*,silA*,silP*,pcoA*,pcoB*,pcoC*,pcoD*,pcoS*,asr*,fieF*,arsR_K-12*	Y	Y	-	S83L	D87N
38	2012-11-09	Blood		Male	S	R	S	S	S	R	S		R	R	209618	11.39	149433	534204621	2548.47	1591	72281	4527	13	5102751	1586606	95+-55	2	O25	H4	131	4960 (Col156)	152558 (IncFIA)					[F-:A2:B-]	fimH30	gad*,iha*,iss,sat*,senB*	blaTEM-1,blaEC-19*,aph(6)-Id,dfrA17*,mph(A)*,sul1,sul2,tet(A)*,aadA5*,iss,iha*,aph(3'')-Ib*,acrF*,mdtM*,sat_auto*,emrD*,ybtP*,senB*,fieF*	Y	Y	-
39	2014-02-12	Urine	18	Female	S	R	R	R	S	R	S		R		28841	11.288	19910	84168346	2918.36	766	83475	9285	18	5282810	1221021	15+-6	2		H4	131	9903 (Col156)	128228 (IncFIA)					[F-:A-:B-]	fimH30	gad,iha*,iss*,sat*,senB*	blaEC-19*,aph(6)-Id,dfrA17*,mph(A)*,sul1*,sul2*,tet(A)*,blaCTX-M-159*,aadA5*,iss*,iha*,acrF*,mdtM*,sat_auto*,emrD*,sslE,ybtP*,senB*,fieF*	Y	Y	-
40	2018-09-05	Urine	44	Male	R	R	R	R		R	S	S	R	R	35863	11.5279	26372	218229483	6085.09	3219	94578	13081	4	5198906	5071817	42+-9	2	O25	H4	131	5128 (Col156)	112322 (IncFII)					[F-:A-:B-]	fimH30	gad*,iha*,iss,sat*,senB*	blaEC-19*,aph(6)-Id*,dfrA17*,mph(A)*,sul1*,sul2*,tet(A)*,blaCTX-M-27,aadA5*,iss,iha*,acrF*,mdtM*,sat_auto*,emrD*,ybtP*,senB*,fieF*	Y	Y	-			A828S
41	2013-05-16	Blood	25	Female	R	R		R	S	R	R		R	R	43597	11.5425	32262	143649272	3294.93	987	67388	9274	23	5426121	1839798	27+-7	1	O25	H4	131	47557 (IncN ST5)						[F-:A-:B-]	fimH30	cnf1*,gad*,iha*,iss,sat*	blaEC-19*,ant(3'')-Ih*,aac(3)-IIa*,catB3,dfrA15,sul1*,tet(A)*,blaCTX-M-15,blaOXA-1,cnf1*,iss,iha*,papG-II*,acrF*,mdtM*,hlyA-alpha*,sat_auto*,emrD*,ybtP*,papH*,papC*,fieF*	-	-	genomic	S83L	D87N	A828S
42	2018-09-12	Urine	64	Female	R	R	S	S	R	R	S	S	R	R	175376	11.5466	129260	581893484	3317.98	1795	79260	6857	1	4848801	4848801	119+-39	0	O29	H10	448								fimH35	gad,lpfA	blaTEM-1,blaEC-15*,aph(6)-Id,dfrA7,sul1,sul2*,tet(A)*,merT,acrF*,mdtM*,merR_Ps*,lpfA-O113*,emrD*,merC,SMR_efflux_emrE*,asr*,fieF*,arsR_K-12	Y	Y	-	S83L	D87N
43	2014-02-05	Urine	24	Female	I	R	R	R	R	S	S		S		89597	11.4332	64412	283216446	3161	1613	59584	7202	5	5464971	3635445	51+-18	2	O153var1	H42	1485	174686 (IncFIB)	145892 (IncHI2 ST?)					[C4:A5:B-]	fimH58	gad*,iroN*,iss,lpfA*,mchF*,tsh*,eilA*,air*	blaTEM-1,blaTEM-209,blaEC-19*,aadA2,aadA1*,aph(6)-Id,cmlA1*,dfrA12,dfrA14,sul1,sul2,tet(A)*,blaCTX-M-3*,qacL,sat2_gen*,terZ*,terW*,tsh*,lpfA-O113*,eilA*,air*,acrF*,mdtM*,iroN*,emrD*,sslE*,mchF*,iss,sul3,SMR_efflux_emrE,fosA3*,asr*,fieF*	Y	Y	blaCTX-M-3: p2
44	2013-03-19	Urine	63	Female	S	R	R	R	I	R	S		R	R	35117	11.5266	26103	180274010	5133.53	2674	88885	10912	2	5347775	5201178	33+-10	1	O25	H4	131	146597 (IncFII)						[F1:A-:B-]	fimH30	gad*,iha,iss,sat*,senB	blaEC-19*,aph(6)-Id,dfrA17*,mph(A)*,sul1*,sul2*,tet(A)*,blaCTX-M-15,aadA5*,iss,iha,papG-II*,acrF*,mdtM*,emrD*,ybtP*,sat_auto*,papH*,papC*,senB,fieF*	Y	Y	genomic	S83L	D87N
45	2013-09-20	Urine	54	Female	R	R	S	S	S	S	S		S	I	47703	11.401	34629	238592109	5001.62	2695	83211	10596	10	5068461	4813815	47+-15	5	Onovel32/O9	H9	167/693/694/1417/2266/2504/3015/4189/4815/5018/6892/7611/9622	9954 (Col156)	11002 (Col440I)	147018 (IncFIB)	11220 (Col)	23127 (Col)		[F4:A-:B-]		gad*,iss*,nfaE*,senB*,capU*	blaTEM-1*,blaEC-15*,aadA1*,aph(6)-Id,dfrA1,mph(A)*,sul2*,tet(B)*,sat2_gen*,capU*,nfaE*,acrF*,mdtM*,iss*,afaC*,emrD*,ybtQ*,senB*,fieF*,arsR_K-12	Y	Y	-
46	2013-07-16	Urine	23	Female	R	R	R	R	R	R	R		R	R	33135	11.5341	24610	142655104	4305.27	2137	88576	9434	4	5446062	4052105	25+-8	2	O25	H4	131	146741 (IncFII)	127541 (IncFIB)					[F1:A-:B-]	fimH30	gad,iha,iss*,sat*,senB*	blaTEM-1*,blaEC-19*,aac(6')-30*,aadA1*,aph(6)-Id,arr-2*,cmlA5*,dfrA14*,dfrA17*,mph(A)*,qnrS1,sul1*,sul2*,tet(A)*,blaCTX-M-15*,blaOXA-10*,aadA5*,iss*,iha,papG-II*,blaOXA-9*,acrF*,mdtM*,emrD*,merC*,ybtP*,sat_auto*,papC*,catA2*,blaLAP-2,senB*,fieF*	Y	Y	genomic
47	2015-05-11	Urine	20	Female	S	S	S	S		S	S		S	R	134999	11.4698	98718	583096356	4319.26	2458	78482	8597	3	5296353	5094247	109+-37	2	O4	H1	12	79081 (IncB/O/K/Z)	123025 (IncFIB)					[F52:A-:B24]	fimH41/fimH220/fimH448	gad,iha*,ireA*,iroN*,iss,mchB,mchC*,mchF*,mcmA*,senB*,capU*	blaEC-5*,aph(6)-Id,dfrA14,sul2,capU*,iss,ireA*,sfaF*,iha*,aph(3'')-Ib,mchB*,papG-II*,acrF*,mdtM*,iroN*,hlyA-alpha*,emrD*,sslE*,mchF*,ybtP*,papH*,papC*,papE*,iutA*,senB*,fieF*	Y	Y	-			A828S
48	2014-04-22	Blood	41	Male	S	R	R	R		R	S		R		94521	11.5755	70916	389830617	4124.28	2324	91759	8096	12	5487382	5021169	69+-25	2	O25	H4	131	146638 (IncFII)	12197 (Col440I)					[F1:A-:B-]	fimH30	gad,iha*,iss,sat*,senB*	blaEC-19*,aph(6)-Id*,dfrA17*,mph(A)*,sul1,sul2,tet(A)*,blaCTX-M-15,aadA5,iss,iha*,papG-II*,acrF*,mdtM*,sat_auto*,emrD*,ybtP*,papH*,papC*,senB*,fieF*	Y	Y	genomic	S83L	D87N	A828S
49	2013-01-31	Blood	2	Female	R	R	R	R	R	R	R		R	R	228884	11.0674	162752	986944942	4311.99	2292	81145	8740	5	5310027	5114527	177+-47	1	O25	H4	131	177810 (IncFIA)						[F48:A-:B-]	fimH30	gad,iha*,ireA*,iss*,nfaE*,sat*	blaTEM-1,blaEC-19*,ant(3'')-Ih*,aac(3)-IId,aph(6)-Id,arr-3,catA1*,catB3,dfrA17*,mph(A)*,sul1*,sul2*,tet(B)*,blaCTX-M-15*,blaOXA-1*,aadA5*,iss*,ireA*,iha*,nfaE*,papG-II*,acrF*,mdtM*,afaC*,sat_auto*,emrD*,ybtP*,papH*,papC*,fieF*	Y	Y	genomic	S83L	D87N	A828S
50	2013-02-06	Joint Fluid	2	Female	R	R	R	R	R	R	R		R	R	304562	11.0794	217199	1367327693	4489.49	2543	83000	8478	6	5056177	4746463	258+-96	4	Onovel32	H4	44	11193 (Col)	109782 (IncFIB)	164136 (IncFIA)	19580 (Col)			[F31:A-:B-]	fimH54	gad	blaEC*,ant(3'')-Ih*,aac(3)-IIa*,aph(6)-Id*,catA1*,catB3,dfrA17*,mph(A)*,sul1,sul2*,blaCTX-M-15,blaOXA-1*,aadA5*,aph(3'')-Ib*,ariR,acrF*,mdtM*,emrD,asr*,fieF*,arsR_K-12	Y	Y	p3	S83L	D87N
51	2013-07-11	Genital Swab	23	Female	R	R	R	R	R	R	R		R	R	139388	11.0552	97931	774353476	5555.38	3150	128208	10957	3	5473125	5191856	137+-39	2	O25	H4	131	134783 (IncFIB)	146486 (IncFII)					[F1:A-:B16]	fimH30	gad,iha,iss,sat*,senB*	blaTEM-1*,blaEC-19*,aac(6')-30*,ant(3'')-Ih*,aac(3)-IIa*,aadA1*,aph(6)-Id,arr-2,catB3,cmlA5*,cmlA,dfrA14*,dfrA17*,mph(A)*,qnrS1*,sul1*,sul2,tet(A)*,blaCTX-M-15*,blaOXA-10*,blaOXA-1*,aadA5*,iss,iha,papG-II*,blaOXA-9*,acrF*,mdtM*,emrD*,merC,ybtP*,sat_auto*,papH*,papC*,catA2,blaLAP-2*,senB*,fieF*	Y	Y	genomic, p1			A828S
52	2012-10-01	Urine	34	Female	R	R	S	S	R	R	R		R	R	279746	11.1654	204006	1216477942	4348.51	2559	94978	8094	2	5404586	5249179	219+-56	1	O25	H4	131	155407 (IncFII)						[F1:A-:B-]	fimH30	cnf1*,gad,iha*,iss*,sat*,senB*	blaTEM-1*,blaEC-19*,aac(3)-IId,aph(6)-Id,dfrA17*,mph(A)*,sul1*,sul2*,tet(A),aadA5*,cnf1*,iss*,iha*,papG-II*,acrF*,mdtM*,hlyA-alpha*,sat_auto*,emrD*,sslE*,ybtP*,papH*,papC*,senB*,fieF*	Y	Y	-			A828S
53	2015-05-13	Blood	40	Male	S	R	R	R		S	R	S	S	R	206082	11.0821	147645	965926864	4687.1	2420	80607	9210	9	5027969	4682758	170+-101	3	O7	H4	93	155981 (IncFII)	12053 (Col)	93809 (IncI1-I ST37)				[F2:A-:B-]	fimH31	gad,iroN*,iss*,mchF*	blaTEM-1,blaEC-15*,aac(3)-IId,aph(6)-Id,dfrA14,dfrA5,sul2*,tet(A),blaCTX-M-15,merT,ariR*,acrF*,mdtM*,iss*,merR_Ps*,iroN*,emrD*,mchF*,merC,SMR_efflux_emrE*,fieF*,arsR_K-12	Y	Y	p3
54	2013-12-02	CSF	36	Male	R	R		R	R	R			R	R	539714	11.1381	388350	2076158785	3846.78	2477	65509	6578	3	4983925	4798806	392+-197	2	Onovel32	H10	617	174045 (IncFIB)	11074 (Col)					[F36:A16:B-]	fimH27	gad,iss*	blaTEM-1,blaEC-15*,ant(3'')-Ih*,aac(3)-IId,aph(6)-Id,catA1*,catB3,dfrA17*,mph(A)*,sul1,sul2*,tet(B)*,blaCTX-M-15*,blaOXA-1*,aadA5,ariR,acrF*,mdtM,iss*,emrD,ybtQ*,asr,fieF*,arsR_K-12	Y	Y	p1	S83L	D87N
56	2013-04-30	Blood	61	Female	R	R		S	S	S	S		S	R	163767	11.2027	121283	830225425	5069.55	3111	154041	9259	5	5386328	5170290	151+-40	1	O4	H5	12	147025 (IncFII)						[F1:A-:B1]	fimH386	cnf1*,espI*,gad*,iha*,iroN*,iss,mchB,mchC*,mchF*,mcmA*,vat*	blaTEM-1,blaEC-5*,aph(6)-Id,dfrA14,mph(A)*,sul2*,tet(B)*,cnf1*,iss,sfaF*,iha*,espI*,mchB*,papG-II*,merT,vac_auto*,acrF*,merR_Ps*,iroN*,hlyA-alpha*,emrD*,sslE*,mchF*,merC,ybtQ*,papH*,papC*,iutA*,fieF*	Y	Y	-			A828S
57	2017-04-04	Blood	25	Female	I	R		S	S	S	S	S	S	R	167549	11.078	117783	905279820	5403.08	3327	87604	9873	10	5177580	2631284	127+-47	2		H9	6651	154077 (IncFII)	77151 (IncY)					[F1:A-:B1]		gad,iha,nfaE*,capU*	blaTEM-1,blaEC-15*,aph(6)-Id,dfrA7*,sul1,sul2*,tet(B)*,capU*,iha,nfaE*,merT,acrF*,mdtM*,merR_Ps*,afaC*,emrD,merC,ybtQ*,asr,fieF*,arsR_K-12	Y	Y	-
58	2012-10-18	Blood	40	Female	S	R	S	S	S	S	S		S	S	207689	11.1805	151569	962615385	4634.89	2855	104760	8204	15	5485338	4563949	170+-336	2	O17	H18	69	149410 (IncFII)	5031 (Col156)					[F29:A-:B10]	fimH27	gad,iha,iss*,lpfA,nfaE*,sat*,senB*,eilA*,air*	blaTEM-1*,blaEC-8*,aph(6)-Id,catA1,dfrA17*,mph(A)*,sul1,sul2*,tet(B),aadA5*,iha,nfaE*,papG-II*,merT,lpfA-O113*,eilA*,air*,acrF*,mdtM,iss*,merR_Ps*,afaC*,sat_auto*,emrD*,sslE*,merC,ybtQ*,papH*,papC*,iutA*,senB*,fieF*	Y	Y	-
59	2014-05-09	Kidney Pus	21	Female	R	R		R	R	R	R		R		190594	11.2076	141069	949293645	4980.71	2700	88915	9868	10	5146562	4881908	169+-52	6	Onovel14	H9	410	7414 (ColRNAI)	9370 (Col)	5131 (Col)	110191 (IncFIA)	92929 (IncY)	16880 (IncQ1)	[F36:A-:B-]	fimH24	gad,lpfA	blaTEM-1*,blaEC-15*,aph(6)-Id,catA1*,dfrA17*,mph(A)*,sul1,sul2*,tet(B),aadA5,silS*,silC*,papG-II*,ariR*,acrF*,mdtM*,lpfA-O113,emrD*,ybtQ*,silE,silB*,silA*,silP*,papH*,papC*,pcoA*,pcoB,pcoC,pcoD*,pcoS*,asr*,fieF*,arsR_K-12	Y	Y	-	S83L	D87N
60	2014-03-05	CSF	46	Female	S	I	S	S	S	S	S		S		183746	11.1904	134800	904852312	4924.47	3157	82633	8442	7	5484202	5372863	154+-180	3	O7	H45	62	15315 (Col8282)	8850 (Col156)	64951 (IncFII)				[F29:A-:B-]	fimH44	gad*,iha*,ireA*,iss*,lpfA,sat*,senB*,capU*,eilA*,air*	blaTEM-1*,blaEC-19*,aph(6)-Id,sul2*,capU*,ireA*,iha*,papG-II*,lpfA-O113*,eilA*,air*,acrF*,iss*,emrD*,sslE*,sat_auto*,ybtP*,papH*,papC*,dfrA8,senB*,asr*,fieF*	Y	Y	-
																																						NOTE: fimtyper just calls the FIRST best match it finds by default, but for 3 there are multiple equally good hits
														Median	126886			556491106		2505		9266.5	5		4.8817e+06
														25th	74416.5			3.16402e+08		2053		8206.25	2.25		4746746
														75th	175053			7.7741e+08		3004.25		10615.8	8		5.11039e+06
														Geo Mean	110406			4.88928e+08		2295.59		9178.57	4.81594		4.29741e+06
														Harmonic Mean	87159			3.83474e+08		2083.76		8927.55	3.6707		3.7611e+06
														Max	539714			2076158785		4560		14616	43		5372863
														Min	21843			84168346		736		4527	1		585836

## Sheet: Sheet5
coverage median +- SD
144+-34	144
73+-16	73
70+-21	70
136+-37	136
133+-41	133
66+-14	66
96+-20	96
136+-149	136
121+-54	121
94+-28	94
192+-56	192
115+-31	115
28+-8	28
44+-14	44
46+-14	46
86+-34	86
60+-18	60
62+-21	62
112+-34	112
44+-13	44
89+-30	89
57+-13	57
90+-24	90
76+-23	76
42+-26	42
141+-46	141
102+-54	102
221+-76	221
140+-55	140
113+-34	113
80+-28	80
195+-59	195
133+-51	133
130+-38	130
148+-48	148
21+-8	21
95+-55	95
15+-6	15
42+-9	42
27+-7	27
119+-39	119
51+-18	51
33+-10	33
47+-15	47
25+-8	25
109+-37	109
69+-25	69
177+-47	177
258+-96	258
137+-39	137
219+-56	219
170+-101	170
392+-197	392
151+-40	151
127+-47	127
170+-336	170
169+-52	169
154+-180	154
	105.5
	15
	392

## Sheet: Sheet4
2012-10-01		2012	4
2012-10-18		2013	10
2012-11-06		2014	9
2012-11-09		2015	3
2013-01-31		2016	7
2013-02-06		2017	13
2013-02-11		2018	12
2013-03-19		Number from 2014-2018	44
2013-04-30		% of total (out of 58	0.758621
2013-05-16
2013-07-11
2013-07-16
2013-09-20
2013-12-02
2014-01-06
2014-01-20
2014-01-21
2014-02-05
2014-02-12
2014-03-05
2014-04-22
2014-05-09
2014-11-19
2015-05-11
2015-05-13
2015-12-14
2016-04-04
2016-04-15
2016-05-17
2016-06-28
2016-11-14
2016-11-28
2016-12-19
2017-01-10
2017-01-13
2017-01-31
2017-02-14
2017-03-04
2017-03-07
2017-03-13
2017-03-14
2017-03-21
2017-04-04
2017-05-18
2017-05-22
2017-06-27
2018-02-13
2018-02-22
2018-02-27
2018-03-12
2018-04-11
2018-06-22
2018-07-05
2018-07-05
2018-07-10
2018-09-05
2018-09-12
2018-09-27
